# Supplementary material for: The Impact of Non-Invasive Ventilation on Sleep Quality in COPD Patients
Source: J Clin Med. 2022 Sep 19;11(18):5483. doi: 10.3390/jcm11185483 (PMC9504324; doi:10.3390/jcm11185483)
Supplement: Supplementary file 1 [file jcm-11-05483-s001.zip]

Archive with 1 entries (1 files):
- jcm-1897791-supplementary.pdf
